# Supplementary material for: A Ctnnb1 enhancer transcriptionally regulates Wnt signaling dosage to balance homeostasis and tumorigenesis of intestinal epithelia
Source: eLife. 2024 Sep 25;13:RP98238. doi: 10.7554/eLife.98238 (PMC11424096; doi:10.7554/eLife.98238)
Supplement: Figure 1—source data 1. [file elife-98238-fig1-data1.zip › Figure 1-Source Data 1/Figure 1F.xlsx]

## Sheet: Sheet1
	Weight
	WT(g)	Ctnnb1Δi.enh(g)
	22.4	21.85
	22.82	23.16
	24	22.32
	24.24	21.5
	24.79	21
	24.1	21.5
	24.03	20.8
	23.14	21
	21.49	19.2
	20.04	19.25
	18.23	19.81
	18.31	18.03
	21.39	18.38
		18.85
		19.44
		17.3
		19.09
