# Supplementary material for: A Ctnnb1 enhancer transcriptionally regulates Wnt signaling dosage to balance homeostasis and tumorigenesis of intestinal epithelia
Source: eLife. 2024 Sep 25;13:RP98238. doi: 10.7554/eLife.98238 (PMC11424096; doi:10.7554/eLife.98238)
Supplement: Figure 1—source data 2. [file elife-98238-fig1-data2.zip › Figure 1-Source Data 2/Figure 1G.xlsx]

## Sheet: Sheet1
WT (cm)	Ctnnb1Δi.enh (cm)
29.78	27.783
25.322	25.151
29.834	26.512
19.065	21.249
19.131	21.339
20.676	23.043
