# Supplementary material for: A Ctnnb1 enhancer transcriptionally regulates Wnt signaling dosage to balance homeostasis and tumorigenesis of intestinal epithelia
Source: eLife. 2024 Sep 25;13:RP98238. doi: 10.7554/eLife.98238 (PMC11424096; doi:10.7554/eLife.98238)
Supplement: Figure 1—source data 3. [file elife-98238-fig1-data3.zip › Figure 1-Source Data 3/Figure 1H.xlsx]

## Sheet: Sheet1
WT(cm)	Ctnnb1Δi.enh(cm)
8.81	7.209
7.32	7.551
6.95	6.321
4.783	4.565
4.81	5.478
4.998	5.887
