# Supplementary material for: A Ctnnb1 enhancer transcriptionally regulates Wnt signaling dosage to balance homeostasis and tumorigenesis of intestinal epithelia
Source: eLife. 2024 Sep 25;13:RP98238. doi: 10.7554/eLife.98238 (PMC11424096; doi:10.7554/eLife.98238)
Supplement: Figure 1—source data 4. [file elife-98238-fig1-data4.zip › Figure 1-Source Data 4/Figure 1I.xlsx]

## Sheet: Sheet1
WT	Ctnnb1Δi.enh
0.471823	0.333768
0.523239	0.280788
0.464149	0.371801
0.44322	0.369046
0.476246	0.37889
0.435628	0.288196
