# Supplementary material for: A Ctnnb1 enhancer transcriptionally regulates Wnt signaling dosage to balance homeostasis and tumorigenesis of intestinal epithelia
Source: eLife. 2024 Sep 25;13:RP98238. doi: 10.7554/eLife.98238 (PMC11424096; doi:10.7554/eLife.98238)
Supplement: Figure 1—source data 5. [file elife-98238-fig1-data5.zip › Figure 1-Source Data 5/Figure 1J.xlsx]

## Sheet: Sheet1
WT	Ctnnb1Δi.enh
0.42017	0.316842
0.464149	0.288196
0.369046	0.286625
0.471823	0.333768
0.523239	0.280788
0.395486	0.371801
