# Supplementary material for: A Ctnnb1 enhancer transcriptionally regulates Wnt signaling dosage to balance homeostasis and tumorigenesis of intestinal epithelia
Source: eLife. 2024 Sep 25;13:RP98238. doi: 10.7554/eLife.98238 (PMC11424096; doi:10.7554/eLife.98238)
Supplement: Figure 1—source data 6. [file elife-98238-fig1-data6.zip]

Archive with 2 entries (1 files):
- Figure 1-Source Data 6/Figure 1K.xlsx
- Figure 1-Source Data 6/
