# Supplementary material for: A Ctnnb1 enhancer transcriptionally regulates Wnt signaling dosage to balance homeostasis and tumorigenesis of intestinal epithelia
Source: eLife. 2024 Sep 25;13:RP98238. doi: 10.7554/eLife.98238 (PMC11424096; doi:10.7554/eLife.98238)
Supplement: Figure 1—source data 7. [file elife-98238-fig1-data7.zip › Figure 1-Source Data 7/Figure 1L.xlsx]

## Sheet: Sheet1
WT	Ctnnb1Δi.enh
0.801859	0.780882
1.28843	0.576394
0.909713	0.732207
