# Supplementary material for: A Ctnnb1 enhancer transcriptionally regulates Wnt signaling dosage to balance homeostasis and tumorigenesis of intestinal epithelia
Source: eLife. 2024 Sep 25;13:RP98238. doi: 10.7554/eLife.98238 (PMC11424096; doi:10.7554/eLife.98238)
Supplement: Figure 1—source data 8. [file elife-98238-fig1-data8.zip › Figure 1-Source Data 8/Figure 1N.xlsx]

## Sheet: Sheet1
	WT			Ctnnb1Δi.enh
Axin2	0.96146	1.04442	0.994126	0.235624	0.250558	0.286656
Lgr5	1.09492	0.887348	1.01773	0.489588	0.457017	0.4867
Mmp7	0.792803	1.06913	1.12159	0.435515	0.403137	0.265217
