# Supplementary material for: A Ctnnb1 enhancer transcriptionally regulates Wnt signaling dosage to balance homeostasis and tumorigenesis of intestinal epithelia
Source: eLife. 2024 Sep 25;13:RP98238. doi: 10.7554/eLife.98238 (PMC11424096; doi:10.7554/eLife.98238)
Supplement: Figure 1—figure supplement 2—source data 1. [file elife-98238-fig1-figsupp2-data1.zip › Figure 1-figure supplement 2-Source Data 1/Figure1-Figure Supplement 2B.xlsx]

## Sheet: Sheet1
293T
pGL3-Promoter	ieCtnnb1	Scramble
1.02751	3.08607	0.965158
0.9684	3.23732	1.0121
1.00438	3.07182	0.839054
HCT116
pGL3-Promoter	ieCtnnb1	Scramble
0.874525	1.66536	1.11983
1.09029	1.67683	1.10453
1.03522	1.59908	1.11702
HeLa
pGL3-Promoter	ieCtnnb1	Scramble
1.09852	3.38765	1.98549
0.853189	2.76683	2.04648
1.04829	3.30017	2.0642
