# Supplementary material for: A Ctnnb1 enhancer transcriptionally regulates Wnt signaling dosage to balance homeostasis and tumorigenesis of intestinal epithelia
Source: eLife. 2024 Sep 25;13:RP98238. doi: 10.7554/eLife.98238 (PMC11424096; doi:10.7554/eLife.98238)
Supplement: Figure 1—figure supplement 2—source data 3. [file elife-98238-fig1-figsupp2-data3.zip › Figure 1-figure supplement 2-Source Data 3/Figure1-Figure Supplement 2J.xlsx]

## Sheet: Sheet1
Liver	WT	Ctnnb1Δi.enh
	0.1312	0.17087
	0.150403	0.151941
	0.134875	0.136536
