# Supplementary material for: A Ctnnb1 enhancer transcriptionally regulates Wnt signaling dosage to balance homeostasis and tumorigenesis of intestinal epithelia
Source: eLife. 2024 Sep 25;13:RP98238. doi: 10.7554/eLife.98238 (PMC11424096; doi:10.7554/eLife.98238)
Supplement: Figure 1—figure supplement 2—source data 5. [file elife-98238-fig1-figsupp2-data5.zip]

Archive with 3 entries (2 files):
- Figure 1-figure supplement 2-Source Data 5/Figure1-Figure Supplement 2E-labelled blot.tif
- Figure 1-figure supplement 2-Source Data 5/Figure1-Figure Supplement 2I-labelled gel.jpg
- Figure 1-figure supplement 2-Source Data 5/
