# Supplementary material for: A Ctnnb1 enhancer transcriptionally regulates Wnt signaling dosage to balance homeostasis and tumorigenesis of intestinal epithelia
Source: eLife. 2024 Sep 25;13:RP98238. doi: 10.7554/eLife.98238 (PMC11424096; doi:10.7554/eLife.98238)
Supplement: Figure 2—source data 1. [file elife-98238-fig2-data1.zip › Figure 2-Source Data 1/Figure 2E.xlsx]

## Sheet: Sheet1
	H11i.enh	Ctnnb1Δi.enh
CBC	0.047192	0.072029
TAC	0.11409	0.107487
PC	0.263786	0.144057
GC	0.13388	0.10897
EEC	0.023004	0.013837
TC	0.011671	0.008895
imEC	0.052267	0.085001
mEC	0.101827	0.143934
undefined	0.252283	0.315789
