# Supplementary material for: A Ctnnb1 enhancer transcriptionally regulates Wnt signaling dosage to balance homeostasis and tumorigenesis of intestinal epithelia
Source: eLife. 2024 Sep 25;13:RP98238. doi: 10.7554/eLife.98238 (PMC11424096; doi:10.7554/eLife.98238)
Supplement: Figure 2—source data 2. [file elife-98238-fig2-data2.zip]

Archive with 2 entries (1 files):
- Figure 2-Source Data 2/Figure 2F.xlsx
- Figure 2-Source Data 2/
