# Supplementary material for: A Ctnnb1 enhancer transcriptionally regulates Wnt signaling dosage to balance homeostasis and tumorigenesis of intestinal epithelia
Source: eLife. 2024 Sep 25;13:RP98238. doi: 10.7554/eLife.98238 (PMC11424096; doi:10.7554/eLife.98238)
Supplement: Figure 2—source data 2. [file elife-98238-fig2-data2.zip › Figure 2-Source Data 2/Figure 2F.xlsx]

## Sheet: Sheet1
H11i.enh	Ctnnb1Δi.enh
7.27037	6.32828
5.03333	5.11111
6.4537	3.41835
6.22778	5.13333
7.77354	3.53704
