# Supplementary material for: A Ctnnb1 enhancer transcriptionally regulates Wnt signaling dosage to balance homeostasis and tumorigenesis of intestinal epithelia
Source: eLife. 2024 Sep 25;13:RP98238. doi: 10.7554/eLife.98238 (PMC11424096; doi:10.7554/eLife.98238)
Supplement: Figure 2—source data 4. [file elife-98238-fig2-data4.zip › Figure 2-Source Data 4/Figure 2I.xlsx]

## Sheet: Sheet1
	H11i.enh	Ctnnb1Δi.enh
CBC	0.670251	0.432247
TAC	0.986657	0.870115
