# Supplementary material for: A Ctnnb1 enhancer transcriptionally regulates Wnt signaling dosage to balance homeostasis and tumorigenesis of intestinal epithelia
Source: eLife. 2024 Sep 25;13:RP98238. doi: 10.7554/eLife.98238 (PMC11424096; doi:10.7554/eLife.98238)
Supplement: Figure 2—source data 5. [file elife-98238-fig2-data5.zip › Figure 2-Source Data 5/Figure 2K.xlsx]

## Sheet: Sheet1
H11i.enh	Ctnnb1Δi.enh
35.1111	30.75
35.8889	28.3333
39.5556	41.25
45.25	23.375
50.3333	33.75
58.4286	37.25
