# Supplementary material for: A Ctnnb1 enhancer transcriptionally regulates Wnt signaling dosage to balance homeostasis and tumorigenesis of intestinal epithelia
Source: eLife. 2024 Sep 25;13:RP98238. doi: 10.7554/eLife.98238 (PMC11424096; doi:10.7554/eLife.98238)
Supplement: Figure 2—source data 6. [file elife-98238-fig2-data6.zip › Figure 2-Source Data 6/Figure 2L.xlsx]

## Sheet: Sheet1
H11i.enh	Ctnnb1Δi.enh
31.6667	35.3333
39.3333	32.3333
46	27.3333
44.6667	31.6667
50.6667	36.3333
38.6667	33
