# Supplementary material for: A Ctnnb1 enhancer transcriptionally regulates Wnt signaling dosage to balance homeostasis and tumorigenesis of intestinal epithelia
Source: eLife. 2024 Sep 25;13:RP98238. doi: 10.7554/eLife.98238 (PMC11424096; doi:10.7554/eLife.98238)
Supplement: Figure 2—figure supplement 1—source data 1. [file elife-98238-fig2-figsupp1-data1.zip › Figure 2-figure supplement 1-Source Data 1/Figure2-Figure Supplement 1F.xlsx]

## Sheet: Sheet1
WT	Ctnnb1Δi.enh
3.75556	2.41667
3.7037	3.44444
3.17778	3.95833
4.55556	2.75
