# Supplementary material for: A Ctnnb1 enhancer transcriptionally regulates Wnt signaling dosage to balance homeostasis and tumorigenesis of intestinal epithelia
Source: eLife. 2024 Sep 25;13:RP98238. doi: 10.7554/eLife.98238 (PMC11424096; doi:10.7554/eLife.98238)
Supplement: Figure 3—source data 3. [file elife-98238-fig3-data3.zip › Figure 3-Source Data 3/Figure 3D.xlsx]

## Sheet: Sheet1
ApcMin/+	Ctnnb1Δi.enh;ApcMin/+
2	0
3	0
4	0
4	1
1	0
1	0
6	0
6	1
3	0
5	0
5	0
0	0
2	0
1	0
3	0
4	0
7	2
2	0
2	0
3	1
