# Supplementary material for: A Ctnnb1 enhancer transcriptionally regulates Wnt signaling dosage to balance homeostasis and tumorigenesis of intestinal epithelia
Source: eLife. 2024 Sep 25;13:RP98238. doi: 10.7554/eLife.98238 (PMC11424096; doi:10.7554/eLife.98238)
Supplement: Figure 3—source data 4. [file elife-98238-fig3-data4.zip › Figure 3-Source Data 4/Figure 3F.xlsx]

## Sheet: Sheet1
APCMin/+	Ctnnb1Δi.enh;ApcMin/+
4.045	0.215
3.125	0.606
2.535	1.006
4.353	0.449
2.621	0.801
3.746	0.113
