# Supplementary material for: A Ctnnb1 enhancer transcriptionally regulates Wnt signaling dosage to balance homeostasis and tumorigenesis of intestinal epithelia
Source: eLife. 2024 Sep 25;13:RP98238. doi: 10.7554/eLife.98238 (PMC11424096; doi:10.7554/eLife.98238)
Supplement: Figure 3—source data 5. [file elife-98238-fig3-data5.zip › Figure 3-Source Data 5/Figure 3H.xlsx]

## Sheet: Sheet1
APCMin/+	Ctnnb1Δi.enh;ApcMin/+
35986.6	13960.8
50132.3	6009.14
25821.5	11389.8
38987.6	12355.9
30125.6	10154.1
40563.2	8014.26
