# Supplementary material for: A Ctnnb1 enhancer transcriptionally regulates Wnt signaling dosage to balance homeostasis and tumorigenesis of intestinal epithelia
Source: eLife. 2024 Sep 25;13:RP98238. doi: 10.7554/eLife.98238 (PMC11424096; doi:10.7554/eLife.98238)
Supplement: Figure 3—source data 6. [file elife-98238-fig3-data6.zip › Figure 3-Source Data 6/Figure 3L.xlsx]

## Sheet: Sheet1
APCMin/+	Ctnnb1Δi.enh;ApcMin/+
79.155	170.845
80.569	149.265
85.462	130.954
90.265	135.154
98.058	110.268
110.256	118.361
