# Supplementary material for: A Ctnnb1 enhancer transcriptionally regulates Wnt signaling dosage to balance homeostasis and tumorigenesis of intestinal epithelia
Source: eLife. 2024 Sep 25;13:RP98238. doi: 10.7554/eLife.98238 (PMC11424096; doi:10.7554/eLife.98238)
Supplement: Figure 3—figure supplement 1—source data 2. [file elife-98238-fig3-figsupp1-data2.zip › Figure 3-figure supplement 1-Source Data 2/Figure 3–Figure Supplement 1C.xlsx]

## Sheet: Sheet1
	APCMin/+	Ctnnb1Δi.enh;APCMin//+
	1.629	0.877
	1.877	1.53
	1.853	0.71
	1.921	0.205
	2.105	1.046
	1.526	0.582
