# Supplementary material for: A Ctnnb1 enhancer transcriptionally regulates Wnt signaling dosage to balance homeostasis and tumorigenesis of intestinal epithelia
Source: eLife. 2024 Sep 25;13:RP98238. doi: 10.7554/eLife.98238 (PMC11424096; doi:10.7554/eLife.98238)
Supplement: Figure 3—figure supplement 1—source data 3. [file elife-98238-fig3-figsupp1-data3.zip › Figure 3-figure supplement 1-Source Data 3/Figure 3–Figure Supplement 1E.xlsx]

## Sheet: Sheet1
Ki67+	APCMin/+	Ctnnb1Δi.enh;APCMin//+
	12871.6	4483.94
	16783	8827.6
	22148	6392.03
	14386.2	7148.66
	15059.2	10058.6
	8005.69	5056.25
