# Supplementary material for: A Ctnnb1 enhancer transcriptionally regulates Wnt signaling dosage to balance homeostasis and tumorigenesis of intestinal epithelia
Source: eLife. 2024 Sep 25;13:RP98238. doi: 10.7554/eLife.98238 (PMC11424096; doi:10.7554/eLife.98238)
Supplement: Figure 3—figure supplement 1—source data 4. [file elife-98238-fig3-figsupp1-data4.zip › Figure 3-figure supplement 1-Source Data 4/Figure 3–Figure Supplement 1I.xlsx]

## Sheet: Sheet1
APCMin/+	Ctnnb1Δi.enh;APCMin//+
210.546	412.259
201.513	508.649
196.284	450.573
193.159	392.349
180.425	371.529
167.894	301.519
