# Supplementary material for: A Ctnnb1 enhancer transcriptionally regulates Wnt signaling dosage to balance homeostasis and tumorigenesis of intestinal epithelia
Source: eLife. 2024 Sep 25;13:RP98238. doi: 10.7554/eLife.98238 (PMC11424096; doi:10.7554/eLife.98238)
Supplement: Figure 4—source data 1. [file elife-98238-fig4-data1.zip › Figure 4-Source Data 1/Figure 4C.xlsx]

## Sheet: Sheet1
	pGL3-Promoter	pGL3-region1	pGL3-region2	pGL3-region3	pGL3-region4	pGL3-region5
	0.999994	2.60532	2.47187	1.85402	2.60151	2.27034
	1	2.99618	1.99718	1.74757	2.37176	2.05843
	1.00001	2.68221	1.74569	1.84633	2.16787	2.58641
