# Supplementary material for: A Ctnnb1 enhancer transcriptionally regulates Wnt signaling dosage to balance homeostasis and tumorigenesis of intestinal epithelia
Source: eLife. 2024 Sep 25;13:RP98238. doi: 10.7554/eLife.98238 (PMC11424096; doi:10.7554/eLife.98238)
Supplement: Figure 4—figure supplement 1—source data 1. [file elife-98238-fig4-figsupp1-data1.zip › Figure 4-figure supplement 1-Source Data 1/Figure 4–Figure Supplement 1C.xlsx]

## Sheet: Sheet1
pGL3-Promoter	pGL3-region1	pGL3-region2	pGL3-region3	pGL3-region4	pGL3-region5
0.999992	5.33849	2.81433	3.85044	5.27656	4.72943
1	3.7009	3.3145	3.15967	4.62785	4.04352
0.943695	4.39052	3.26372	3.39065	4.79336	4.47786
