# Supplementary material for: A Ctnnb1 enhancer transcriptionally regulates Wnt signaling dosage to balance homeostasis and tumorigenesis of intestinal epithelia
Source: eLife. 2024 Sep 25;13:RP98238. doi: 10.7554/eLife.98238 (PMC11424096; doi:10.7554/eLife.98238)
Supplement: Figure 5—source data 1. [file elife-98238-fig5-data1.zip › Figure 5-Source Data 1/Figure 5F.xlsx]

## Sheet: Sheet1
HCT116			HeLa
pGL3-Promoter	pGL3-region1	pGL3-region1C-T	pGL3-Promoter	pGL3-region1	pGL3-region1C-T
1.00001	2.68221	2.12819	0.999999	3.7009	1.98208
1	3.11399	1.64508	1	2.93657	1.66707
1	4.8315	1.34369	1	5.15131	2.58105
